# Supplementary material for: Seasonal Effects of Glucosinolate and Sugar Content Determine the Pungency of Small-Type (Altari) Radishes (Raphanus sativus L.)
Source: Plants (Basel). 2022 Jan 25;11(3):312. doi: 10.3390/plants11030312 (PMC8839410; doi:10.3390/plants11030312)
Supplement: Supplementary file 1 [file plants-11-00312-s001.zip]

Archive with 1 entries (1 files):
- plants-1544221-supplementary.pptx
